# Supplementary material for: Systems Biology Approaches Reveal Potential Phenotype-Modifier Genes in Neurofibromatosis Type 1
Source: Cancers (Basel). 2020 Aug 26;12(9):2416. doi: 10.3390/cancers12092416 (PMC7565824; doi:10.3390/cancers12092416)
Supplement: Supplementary file 1 [file cancers-12-02416-s001.zip]

Archive with 1 entries (1 files):
- cancers-867098-supplementary.docx
